# Supplementary material for: Microencapsulation Efficiency of Carboxymethylcellulose, Gelatin, Maltodextrin, and Acacia for Aroma Preservation in Jasmine Instant Tea
Source: Gels. 2024 Oct 21;10(10):670. doi: 10.3390/gels10100670 (PMC11507381; doi:10.3390/gels10100670)
Supplement: Supplementary file 1 [file gels-10-00670-s001.zip]

Archive with 1 entries (1 files):
- gels-3220719-supplementary.pdf
